# Supplementary material for: Distinct µ-opioid ensembles trigger positive and negative fentanyl reinforcement
Source: Nature. 2024 May 22;630(8015):141–8. doi: 10.1038/s41586-024-07440-x (PMC11153127; doi:10.1038/s41586-024-07440-x)
Supplement: Supplementary file 2 — Source Data Fig. 1–4 and Source Data Extended Data Fig. 1, 2, 4, 5, 6, 8, 9 [file 41586_2024_7440_MOESM2_ESM.xlsx]

## Sheet: Sheet1
Figure	Sex	Measure	Comparison	Analysis	Effect	Test	P	Mean	SEM
Fig. 1c	Males (WT)	Jumps	Treatments	Kruskal-Wallis		H(3)=26.79	0.0001
	Fent + Sal (n=14)			Dunn	Fent + Sal vs. Fent + Nal	z=4.987	0.0001	12.50 vs 32.38
	Fent + Nal (n=13)				Fent + Sal vs. Sal + Nal	z=1.187	0.7062	12.50 vs17.23
	Sal +Nal (n=14)				Fent + Nal vs. Sal + Nal	z=3.732	0.0006	32.38 vs 17.23
		Immobility time	Treatments	Kruskal-Wallis		H(3)=28.94	0.0001
				Dunn	Fent + Sal vs. Fent + Nal	z=5.340	0.0001	9.786 vs 33.77
					Fent + Sal vs. Sal + Nal	z=2.000	0.1364	9.786 vs 18.77
					Fent + Nal vs. Sal + Nal	z=3.280	0.0031	33.77 vs 18.77
	Males (WT)	c-FOS	PFC Treatments	Two-way ANOVA	Interaction	F (1, 28) = 0.6698	0.42
	Fent + Sal (n=9)				Naloxone	F (1, 28) = 0.5034	0.4839
	Fent + Nal (n=8)				Fentanyl	F (1, 28) = 59.68	<0.0001
	Sal +Nal (n=8)			Bonferroni's multiple comparaisons test	Fent. + Sal. vs. Sal. + Sal.	t(8) = 6.241	<0.0001	374.8 vs 112.3
	Sal + Sal (n=8)				Fent. + Sal. vs. Fent. + Nal.	t(8) = 0.07671	>0.9999	374.8 vs 371.5
					Fent. + Sal. vs. Sal. + Nal.	t(8) = 5.125	0.0001	374.8 vs 159.2
					Sal. + Sal. vs. Fent. + Nal.	t(8) = 5.785	<0.0001	112.3 vs 371.5
					Sal. + Sal. vs. Sal. + Nal.	t(8) = 1.085	>0.9999	112.3 vs 159.2
					Fent. + Nal. vs. Sal. + Nal.	t(8) = 4.737	0.0003	371.5 vs 159.2
			NAcS Treatments	Two-way ANOVA	Interaction	F (1, 28) = 0.5875	0.4498
					Naloxone	F (1, 28) = 5.638	0.0247
					Fentanyl	F (1, 28) = 30.84	<0.0001
				Bonferroni's multiple comparaisons test	Fent. + Sal. vs. Sal. + Sal.	t(8) = 3.385	0.0127	203.6 vs 76.56
					Fent. + Sal. vs. Fent. + Nal.	t(8) = 2.221	0.2077	203.6 vs 286.9
					Fent. + Sal. vs. Sal. + Nal.	t(8) = 2.248	0.1958	203.6 vs 119.2
					Sal. + Sal. vs. Fent. + Nal.	t(8) = 5.606	<0.0001	76.56 vs 286.9
					Sal. + Sal. vs. Sal. + Nal.	t(8) = 1.137	>0.9999	76.56 vs 119.2
					Fent. + Nal. vs. Sal. + Nal.	t(8) = 4.469	0.0007	286.9 vs 119.2
			NAcC Treatments	Two-way ANOVA	Interaction	F (1, 29) = 2.128	0.1554
					Naloxone	F (1, 29) = 10.34	0.0032
					Fentanyl	F (1, 29) = 55.43	<0.0001
				Bonferroni's multiple comparaisons test	Fent. + Sal. vs. Sal. + Sal.	t(8) =4.295	0.0011	210.5 vs 68.59
					Fent. + Sal. vs. Fent. + Nal.	t(8) =3.354	0.0134	210.5 vs 321.2
					Fent. + Sal. vs. Sal. + Nal.	t(8) =3.034	0.0303	210.5 vs 110.2
					Sal. + Sal. vs. Fent. + Nal.	t(8) =7.433	<0.0001	68.59 vs 321.2
					Sal. + Sal. vs. Sal. + Nal.	t(8) =1.225	>0.9999	68.59 vs 110.2
					Fent. + Nal. vs. Sal. + Nal.	t(8) =6.208	<0.0001	321.2 vs 110.2
			PVT Treatments	Two-way ANOVA	Interaction	F (1, 29) = 1.652	0.2088
					Naloxone	F (1, 29) = 0.4741	0.4966
					Fentanyl	F (1, 29) = 48.72	<0.0001
				Bonferroni's multiple comparaisons test	Fent. + Sal. vs. Sal. + Sal.	t(8) =5.93	<0.0001	572.6 vs 186.6
					Fent. + Sal. vs. Fent. + Nal.	t(8) =0.4282	>0.9999	572.6 vs 544.7
					Fent. + Sal. vs. Sal. + Nal.	t(8) =4.514	0.0006	572.6 vs 278.8
					Sal. + Sal. vs. Fent. + Nal.	t(8) =5.347	<0.0001	186.6 vs 544.7
					Sal. + Sal. vs. Sal. + Nal.	t(8) =1.376	>0.9999	186.6 vs 278.8
					Fent. + Nal. vs. Sal. + Nal.	t(8) =3.971	0.0026	544.7 vs 278.8
			BLA Treatments	Two-way ANOVA	Interaction	F (1, 29) = 0.7299	0.3999
					Naloxone	F (1, 29) = 0.3934	0.5354
					Fentanyl	F (1, 29) = 13.73	0.0009
				Bonferroni's multiple comparaisons test	Fent. + Sal. vs. Sal. + Sal.	t(8) =2.046	0.2996	140.8 vs 69
					Fent. + Sal. vs. Fent. + Nal.	t(8) =1.063	>0.9999	140.8 vs 178
					Fent. + Sal. vs. Sal. + Nal.	t(8) =2.209	0.2115	140.8 vs 63.29
					Sal. + Sal. vs. Fent. + Nal.	t(8) =3.021	0.0313	69 vs 178
					Sal. + Sal. vs. Sal. + Nal.	t(8) =0.1584	>0.9999	69 vs 63.29
					Fent. + Nal. vs. Sal. + Nal.	t(8) =3.18	0.021	178 vs 63.29
			CeA Treatments	Two-way ANOVA	Interaction	F (1, 29) = 18.54	0.0002
					Naloxone	F (1, 29) = 60.56	<0.0001
					Fentanyl	F (1, 29) = 51.86	<0.0001
				Bonferroni's multiple comparaisons test	Fent. + Sal. vs. Sal. + Sal.	t(8) =2.077	0.2805	118.3 vs 27.97
					Fent. + Sal. vs. Fent. + Nal.	t(8) =8.672	<0.0001	118.3 vs 495.3
					Fent. + Sal. vs. Sal. + Nal.	t(8) =0.4166	>0.9999	118.3 vs 136.4
					Sal. + Sal. vs. Fent. + Nal.	t(8) =10.45	<0.0001	27.97 vs 495.3
					Sal. + Sal. vs. Sal. + Nal.	t(8) =2.423	0.1311	27.97 vs 136.4
					Fent. + Nal. vs. Sal. + Nal.	t(8) =8.023	<0.0001	495.3 vs 136.4
			vHYP Treatments	Two-way ANOVA	Interaction	F (1, 25) = 0.1309	0.7205
					Naloxone	F (1, 25) = 1.367	0.2533
					Fentanyl	F (1, 25) = 42.72	<0.0001
				Bonferroni's multiple comparaisons test	Fent. + Sal. vs. Sal. + Sal.	t(8) = 5.16	0.0001	242.7 vs 26.13
					Fent. + Sal. vs. Fent. + Nal.	t(8) = 0.5593	>0.9999	242.7 vs 268
					Fent. + Sal. vs. Sal. + Nal.	t(8) = 3.878	0.0041	242.7 vs 74.19
					Sal. + Sal. vs. Fent. + Nal.	t(8) = 5.336	<0.0001	26.13 vs 268
					Sal. + Sal. vs. Sal. + Nal.	t(8) = 1.107	>0.9999	26.13 vs 74.19
					Fent. + Nal. vs. Sal. + Nal.	t(8) = 4.151	0.002	268 vs 74.19
			VTA Treatments	Two-way ANOVA	Interaction	F (1, 29) = 2.438	0.1293
					Naloxone	F (1, 29) = 2.004	0.1675
					Fentanyl	F (1, 29) = 51.48	<0.0001
				Bonferroni's multiple comparaisons test	Fent. + Sal. vs. Sal. + Sal.	t(8) = 6.268	<0.0001	338.2 vs 30.52
					Fent. + Sal. vs. Fent. + Nal.	t(8) = 0.1045	>0.9999	338.2 vs 333
					Fent. + Sal. vs. Sal. + Nal.	t(8) = 4.132	0.0017	338.2 vs 135.4
					Sal. + Sal. vs. Fent. + Nal.	t(8) = 5.99	<0.0001	30.52 vs 333
					Sal. + Sal. vs. Sal. + Nal.	t(8) = 2.076	0.2814	30.52 vs 135.4
					Fent. + Nal. vs. Sal. + Nal.	t(8) = 3.914	0.003	333 vs 135.4
Fig 1h	Oprm1 FL/FL mice	Jumps	CTL vs KD brain regions	Kruskal-Wallis		H(6)=15.39	0.0088
	CTL (10F and 2 M)			Dunn	CTL vs. KD VTA	z = 0.9084	>0.9999	45.38 vs 37.46
	KD VTA (4F and 9 M)				CTL vs. KD NAC	z = 0.5199	>0.9999	45.38 vs 40.85
	KD Nac (3F and 10 M)				CTL vs. KD BLA	z = 0.7926	>0.9999	45.38 vs 52.42
	KD BLA (8F and 4M)				CTL vs. KD CeA	z = 2.852	0.0218	45.38 vs 20.96
	KD CeA (6F and 8M)				CTL vs. KD PVT	z = 0.6347	>0.9999	45.38 vs 39.85
	KD PVT (3F and 10M)	Jumps	CTL vs KD brain regions	Wilcoxon test vs Theoritical median (6.5=CTL median)	CTL		0.6963
					KD VTA		0.9453
					KD Nac		0.7366
					KD BLA		0.0635
					KD CeA		0.0033
					KD PVT		0.8777
		Immobility time	CTL vs KD brain regions	Kruskal-Wallis		H(6)=8.774	0.1184
Fig 2b	WT animal (n=7)	Oprm1 coloocalisation	PKCd vs SST	Mann-Whitney	SST vs PKCd	U=1	0.0006	6.583 vs 70.25	1.395 vs 3.625
Fig 3E	Oprm1 fl/fl mice	AUC	CTL vs VTA KD	Two-way RM ANOVA	Genotype	F (1, 26) = 4.371	0.0465
	CTL (n=7)				Injection	F (1, 26) = 23.95	<0.0001
	KD VTA (n=8)				Genotype x injection	F (1, 26) = 5.777	0.0237
				Bonferroni's multiple comparaisons test	Saline CTL vs Saline KD VTA	t(26)=0.2212	>0.9999	-11.42 vs -5.728	5.293 vs 3.506
					Fentanyl CTL vs Fentanyl KD VTA	t(26)=3.178	0.0076	121.4 vs 39.59	35.96 vs 12.06
Fig 3h	SST-cre (n=8) vs Mor-cre (n=8)	c-FOS coloocalisation	Mor-cre vs SST cre	Unpaired t-test (two-tailed)	Mor-cre vs SST cre	t(16)=9.625	<0.0001	44.84 vs 6.565	3.885 vs 0.8468
Fig 3k	Mor-cre (n=7)	AUC	Naïve vs dependant	Kruskal-Wallis		H(3)=7.577	0.0171
				Dunn	Naive post nal vs. Dependent Post sal	z = 2.024	0.1288	-1.845 vs -9.380	1.098 vs 3.450
					Naive post nal vs. Dependent Post Nal	z = 0.603	>0.9999	-1.845 vs 2.321	1.098 vs 3.111
					Dependent Post sal vs. Dependent Post Nal	z = 2.627	0.0258	9.380 vs 2.321	3.450 vs 3.111
Fig 4c	GAD-cre animals	Lever Presses conditionning	Active vs Inactive	Two-way RM ANOVA	Active vs Inactive lever presses	F(1,8)=203	<0.0001
	n=9			Bonferroni's multiple comparaisons test	D1 Active vs Inactive	t(8)= 0.02198	>0.9999	2.89 vs 3.44	1.35 vs 1.17
					D2 Active vs Inactive	t(8)= 0.5538	>0.9999	17.11 vs 3.11	12.55 vs 1.61
					D3 Active vs Inactive	t(8)= 1.446	>0.9999	47.89 vs 11.33	21.95 vs 3.74
					D4 Active vs Inactive	t(8)= 2.435	0.2765	68.33 vs 6.78	28.61 vs 3.26
					D5 Active vs Inactive	t(8)= 4.712	0.0001	131 vs 11.89	33.35 vs 4.58
					D6 Active vs Inactive	t(8)= 6.725	<0.0001	189.44 vs 19.44	34.93 vs 6
					D7 Active vs Inactive	t(8)= 6.246	<0.0001	196.44 vs 38.56	27.38 vs 11.18
					D8 Active vs Inactive	t(8)= 5.204	<0.0001	158.11 vs 26.56	15.22 vs 6.63
					D9 Active vs Inactive	t(8)= 5.675	<0.0001	256.22 vs 12.78	13.22 vs 3.78
					D10 Active vs Inactive	t(8)= 7.301	<0.0001	202.22 vs 17.67	19.47 vs 3.88
					D11 Active vs Inactive	t(8)= 7.569	<0.0001	214.44 vs 23.11	17.19 vs 6.81
					D12 Active vs Inactive	t(8)= 9.376	<0.0001	270.89 vs 33.89	25.40 vs 8.5
					D13 Active vs Inactive	t(8)= 8.729	<0.0001	240.22 vs 19.56	30.31 vs 3.95
					D14 Active vs Inactive	t(8)= 9.767	<0.0001	263.33 vs 16.44	61.20 vs 3.3
					D15 Active vs Inactive	t(8)= 8.439	<0.0001	233.56 vs 20.22	26.19 vs 6.93
					D16 Active vs Inactive	t(8)= 10.39	<0.0001	281.44 vs 18.89	26.62 vs 2.92
					D17 Active vs Inactive	t(8)= 9.916	<0.0001	263 vs 12.33	29.24 vs 2.68
Fig 4d	GAD-cre animals	Lever Presses pre-session	Active vs Inactive	Two-way RM ANOVA	Active vs Inactive lever presses	F(1,8)=198.3	<0.0001
	n=9			Bonferroni's multiple comparaisons test	D1 Active vs Inactive	t(8) = 8.257	<0.0001	93.11 vs 11	8.80 vs 2.31
					D2 Active vs Inactive	t(8) = 8.357	<0.0001	95.11 vs 12	9.94 vs 2.34
					D3 Active vs Inactive	t(8) = 9.866	<0.0001	110.33 vs 12.22	17.47 vs 3.03
					D4 Active vs Inactive	t(8) = 9.173	<0.0001	98.89 vs 7.67	5.08 vs 1.69
					D5 Active vs Inactive	t(8) = 9.151	<0.0001	98.56 vs 7.56	10.27 vs 1.56
					D6 Active vs Inactive	t(8) = 9.955	<0.0001	104.78 vs 5.78	8.07 vs 1.35
					D7 Active vs Inactive	t(8) = 9.721	<0.0001	106.33 vs 9.67	11.25 vs 1.36
					D8 Active vs Inactive	t(8) = 9.732	<0.0001	104 vs 7.22	8.3 vs 2.01
					D9 Active vs Inactive	t(8) = 10.84	<0.0001	115.67 vs 7.89	11.95 vs 1.98
					D10 Active vs Inactive	t(8) = 12.22	<0.0001	127.88 vs 6.33	13.73 vs 1.19
					D11 Active vs Inactive	t(8) = 11.84	<0.0001	124.89 vs 7.11	12.59 vs 1.59
					D12 Active vs Inactive	t(8) = 12.45	<0.0001	133.78 vs 10	12.71 vs 2.65
					D13 Active vs Inactive	t(8) = 11.88	<0.0001	126.11 vs 8	13.97 vs 1.93
					D14 Active vs Inactive	t(8) = 13.32	<0.0001	144.67 vs 12.22	20.03 vs 3.03
Fig 4i	GAD-cre animals	Lever Presses	Active vs Inactive	Two-way RM ANOVA	Time x Group	F (19, 247) = 2.592	P=0.0004
	GFP (n=7)				Time	F (19, 247) = 4.642	P<0.0001
	ChR2 (n=8)				Group	F (1, 13) = 6.771	P=0.0219
		Rate	GFP vs ChR2	Two-way RM ANOVA	Time x Group	F (19, 247) = 3.801	P<0.0001
					Time	F (19, 247) = 6.059	P<0.0001
					Group	F (1, 13) = 12.74	P=0.0034
				ChR2 Cea - EYFP Group (n=7)
					1	t(8)=0.1354	>0.9999
					2	t(8)=0.8347	>0.9999
					3	t(8)=1.901	>0.9999
					4	t(8)=2.793	0.1122
					5	t(8)=3.7	0.0053
					6	t(8)=4.128	0.001
					7	t(8)=4.589	0.0001
					8	t(8)=5.032	<0.0001
					11	t(8)=2.63	0.1807
					12	t(8)=2.7	0.1479
					13	t(8)=2.743	0.1301
					14	t(8)=3.124	0.0398
					15	t(8)=3.417	0.0147
					16	t(8)=3.065	0.0481
					17	t(8)=3.328	0.02
					18	t(8)=2.943	0.0708
					19	t(8)=2.93	0.0739
					20	t(8)=3.169	0.0343
					21	t(8)=3.348	0.0187
					22	t(8)=2.946	0.0702
Extended Fig 1b	Males (WT)	Jumps	Fentanyl Treatment	Kruskal-Wallis		H(3)=2.077	0.354
	Fent + Sal (n=14)	Jumps	Naloxone Treatment	Kruskal-Wallis		H(3)=26.79	<0.0001
	Fent + Nal (n=13)			Dunn	Fent + Sal vs. Fent + Nal	z=4.987	0.0001	12.50 vs 32.38
	Sal +Nal (n=14)				Fent + Sal vs. Sal + Nal	z=1.187	0.7062	12.50 vs17.23
					Fent + Nal vs. Sal + Nal	z=3.732	0.0006	32.38 vs 17.23
		Immobility time	Fentanyl Treatment	Kruskal-Wallis		H(3)=20.47	<0.0001
				Dunn	Fent + Sal vs. Fent + Nal	z=0.8232	>0.9999	13.57 vs 17
					Fent + Sal vs. Sal + Nal	z=4.296	<0.0001	13.57 vs 31.46
					Fent + Nal vs. Sal + Nal	z=3.410	0.002	17 vs 31.46
		Immobility time	Naloxone Treatment	Kruskal-Wallis		H(3)=28.94	0.0001
				Dunn	Fent + Sal vs. Fent + Nal	z=5.340	0.0001	9.786 vs 33.77
					Fent + Sal vs. Sal + Nal	z=2.000	0.1364	9.786 vs 18.77
					Fent + Nal vs. Sal + Nal	z=3.280	0.0031	33.77 vs 18.77
		Wet Dog Shake	Fentanyl Treatment	Kruskal-Wallis		H(3)=33.37	<0.0001
				Dunn	Fent + Sal vs. Fent + Nal	z=0	>0.9999	14.5 vs 14.5
					Fent + Sal vs. Sal + Nal	z=5.063	<0.0001	14.5 vs 32.96
					Fent + Nal vs. Sal + Nal	z=4.972	<0.0001	14.5 vs 32.96
		Wet Dog Shake	Naloxone Treatment	Kruskal-Wallis		H(3)=25.83	<0.0001
				Dunn	Fent + Sal vs. Fent + Nal	z=3.201	0.0041	9 vs 22.81
					Fent + Sal vs. Sal + Nal	z=5.001	<0.0001	9 vs 30.58
					Fent + Nal vs. Sal + Nal	z=1.768	0.231	22.81 vs 30.58
		Rearing	Fentanyl Treatment	Kruskal-Wallis		H(3)=31.72	<0.0001
				Dunn	Fent + Sal vs. Fent + Nal	z=0.1098	>0.9999	13.79 vs 14.23
					Fent + Sal vs. Sal + Nal	z=4.988	<0.0001	13.79 vs 34
					Fent + Nal vs. Sal + Nal	z=4.791	<0.0001	14.23 vs 34
		Rearing	Naloxone Treatment	Kruskal-Wallis		H(3)=27.67	<0.0001
				Dunn	Fent + Sal vs. Fent + Nal	z=4.226	<0.0001	7.5 vs 26.27
					Fent + Sal vs. Sal + Nal	z=4.780	<0.0001	7.5 vs 28.73
					Fent + Nal vs. Sal + Nal	z=0.5442	>0.9999	26.67 vs 28.73
		Body licking	Fentanyl Treatment	Kruskal-Wallis		H(3)=37.14	<0.0001
				Dunn	Fent + Sal vs. Fent + Nal	z=0	>0.9999	14 vs 14
					Fent + Sal vs. Sal + Nal	z=5.342	<0.0001	14 vs 34
					Fent + Nal vs. Sal + Nal	z=5.245	<0.0001	14 vs 34
		Body licking	Naloxone Treatment	Kruskal-Wallis		H(3)=30.14	<0.0001
				Dunn	Fent + Sal vs. Fent + Nal	z=1.882	0.1795	10.5 vs 18.42
					Fent + Sal vs. Sal + Nal	z=5.427	<0.0001	10.5 vs 33.35
					Fent + Nal vs. Sal + Nal	z=3.481	0.0015	18.42 vs 33.35
		Defecation	Fentanyl Treatment	Kruskal-Wallis		H(3)=26.32	<0.0001
				Dunn	Fent + Sal vs. Fent + Nal	z=0	>0.9999	15.5 vs 15.5
					Fent + Sal vs. Sal + Nal	z=4.497	<0.0001	15.5 vs 30.88
					Fent + Nal vs. Sal + Nal	z=4.416	<0.0001	15.5 vs 30.88
		Defecation	Naloxone Treatment	Kruskal-Wallis		H(3)=21.65	<0.0001
				Dunn	Fent + Sal vs. Fent + Nal	z=3.609	0.0009	9.5 vs 24.92
					Fent + Sal vs. Sal + Nal	z=4.311	<0.0001	9.5 vs 27.92
					Fent + Nal vs. Sal + Nal	z=0.6894	>0.9999	24.92 vs 27.92
		Distance	Fentanyl Treatment	Kruskal-Wallis		H(3)=25.84	<0.0001
				Dunn	Fent + Sal vs. Fent + Nal	z=0.3954	>0.9999	27.86 vs 26.08
					Fent + Sal vs. Sal + Nal	z=4.632	<0.0001	27.86 vs 7
					Fent + Nal vs. Sal + Nal	z=4.160	<0.0001	26.08 vs 7
		Distance	Naloxone Treatment	Kruskal-Wallis		H(3)=26.70	<0.0001
				Dunn	Fent + Sal vs. Fent + Nal	z=4.314	<0.0001	33.50 vs 14.08
					Fent + Sal vs. Sal + Nal	z=4.570	<0.0001	33.50 vs 12.92
					Fent + Nal vs. Sal + Nal	z=0.2516	>0.9999	14.08 vs 12.92
Extended Fig 2c	Oprm1 fl/fl mice (CTL n=3 vs KD Cea n=3)	Number of puncta	CTL vs KD CeA	Mann-Whitney	CTL vs KD CeA	U=9	<0.0001	484.9 vs 128.1	29.12 vs 28.81
	Oprm1 fl/fl mice (n=7)	Number of puncta	CTL vs KD VTA	Mann-Whitney	CTL vs KD VTA	U=0	<0.0001	168.4 vs 16.64	9.917 vs 2.783
Extended Fig 4b	WT animal (n=5)	Oprm1 coloocalisation	DAT vs GAD	Mann-Whitney	DAT vs GAD	U=0	0.0079	0.8 vs 70.80	0.3742 vs 3.455
Extended Fig 5e	DAT-cre animal (n=8)	Transient	Treatments	Kruskal-Wallis		H(7)=21.66	0.0014
				Dunn	BAS NAL vs. NAL	z = 0.9919	>0.9999	26 vs 18.43
					BAS NAL vs. BAS FENT	z = 0.3181	>0.9999	26 vs 23.57
					BAS NAL vs. FENT	z = 1.507	>0.9999	26 vs 37.5
					BAS NAL vs. BAS FENT + NAL	z = 0.393	>0.9999	26 vs 23
					BAS NAL vs. FENT +	z = 1.535	>0.9999	26 vs 37.71
					BAS NAL vs. NAL +	z = 2.255	0.5067	26 vs 8.786
					NAL vs. BAS FENT	z = 0.6737	>0.9999	18.43 vs 23.57
					NAL vs. FENT	z = 2.498	0.262	18.43 vs 37.5
					NAL vs. BAS FENT + NAL	z = 0.5989	>0.9999	18.43 vs 23
					NAL vs. FENT +	z = 2.526	0.242	18.43 vs 37.71
					NAL vs. NAL +	z = 1.263	>0.9999	18.43 vs 8.786
					BAS FENT vs. FENT	z = 1.825	>0.9999	23.57 vs 37.5
					BAS FENT vs. BAS FENT + NAL	z = 0.07486	>0.9999	23.57 vs 23
					BAS FENT vs. FENT +	z = 1.853	>0.9999	23.57 vs 37.71
					BAS FENT vs. NAL +	z = 1.937	>0.9999	23.57 vs 8.786
					FENT vs. BAS FENT + NAL	z = 1.9	>0.9999	37.5 vs 23
					FENT vs. FENT +	z = 0.02807	>0.9999	37.5 vs 37.71
					FENT vs. NAL +	z = 3.762	0.0035	37.5 vs 8.786
					BAS FENT + NAL vs. FENT +	z = 1.928	>0.9999	23 vs 37.71
					BAS FENT + NAL vs. NAL +	z = 1.862	>0.9999	23 vs 8.786
					FENT + vs. NAL +	z = 3.79	0.0032	37.71 vs 8.786
Extended Fig 5H	GAD-cre animal (n=8)	Transient	Treatments	Kruskal-Wallis		H(7)=6.788	0.3409
Extended Fig 6F	Oprm1 fl/fl mice (CTl n=7 and KD VTA n=8)	Normalized AUC	KD	Mann-Whitney	CTL vs KD VTA	U=13	0.0939	1.27 vs 0.6232	0.2358 vs 0.1914
Extended Fig 8C	WT animals	Preference score	KD	Two-way ANOVA	Genotype	F (1, 38) = 0.8352	0.3665
	CTL (n=10)				Session	F (1, 38) = 10.91	0.0021
	KD VTA (n=11)				Genotype x Session	F (1, 38) = 2.046	0.1608
				Bonferroni's multiple comparaisons test	Pre-test vs Post-test CTL	t(11) =3.430	0.0029	0.4924 vs 0.6509
					Pre-test vs Post-test KD VTA	t(10) =1.294	0.4071	0.5097 vs 0.5724
		Time post - time pre	KD	Mann-Whitney	CTL vs KD VTA	U=33	0.1321	106.2 vs 37.05	28.57 vs 23.13
Extended Fig 9D	MOR-cre animals (GFP n= 15 and ChR2 n=9)	Average relative time	EYFP vs ChR2	Welch's t test	EYFP vs ChR2	t=2.506, df=18.32	0.0218	48.66 vs 34.19	3.746 vs 4.396
